# Supplementary material for: Genetic assessment of pathogenic germline alterations in lysosomal genes among Asian patients with pancreatic ductal adenocarcinoma
Source: J Transl Med. 2023 Oct 17;21:730. doi: 10.1186/s12967-023-04549-x (PMC10580633; doi:10.1186/s12967-023-04549-x)
Supplement: Supplementary file 4 — Additional file 4: Table S1. Forty-two Lysosomal storage disorder-associated genes [file 12967_2023_4549_MOESM4_ESM.xlsx]

## Sheet: Sheet1
Table S1. 42 lysosomal storage disorder associated genes
Gene Symbol	Ensembl ID	Chromosome	PDAC (%)	Normal (%)
AGA	ENSG00000038002	4	-	-
ARSA	ENSG00000100299	22	0.2	0.1
ARSB	ENSG00000113273	5	-	-
ASAH1	ENSG00000104763	8	-	-
CLN3	ENSG00000188603	16	-	-
CTNS	ENSG00000040531	17	-	-
CTSA	ENSG00000064601	20	-	-
CTSK	ENSG00000143387	1	-	-
FUCA1	ENSG00000179163	1	-	-
GAA	ENSG00000171298	17	0.5	0.4
GALC	ENSG00000054983	14	3.6	1.5
GALNS	ENSG00000141012	16	-	-
GBA	ENSG00000177628	1	-	-
GLA	ENSG00000102393	x	-	-
GLB1	ENSG00000170266	3	-	0.1
GM2A	ENSG00000196743	5	-	-
GNPTAB	ENSG00000111670	12	-	0.4
GNPTG	ENSG00000090581	16	0.2	-
GNS	ENSG00000135677	12	-	-
GUSB	ENSG00000169919	7	0.5	-
HEXA	ENSG00000213614	15	0.2	-
HEXB	ENSG00000049860	5	1.2	0.7
HGSNAT	ENSG00000165102	8	-	0.1
HYAL1	ENSG00000114378	3	0.2	0.2
IDS	ENSG00000010404	x	-	-
IDUA	ENSG00000127415	4	0.2	-
LAMP2	ENSG00000005893	x	-	-
LIPA	ENSG00000107798	10	-	-
MAN2B1	ENSG00000104774	19	0.2	0.4
MANBA	ENSG00000109323	4	-	-
MCOLN1	ENSG00000090674	19	0.2	-
NAGA	ENSG00000198951	22	-	-
NAGLU	ENSG00000108784	17	0.5	-
NEU1	ENSG00000204386	6	-	-
NPC1	ENSG00000141458	18	0.2	-
NPC2	ENSG00000119655	14	-	-
PPT1	ENSG00000131238	1	-	-
PSAP	ENSG00000197746	10	0.2	-
SGSH	ENSG00000181523	17	0.5	0.1
SMPD1	ENSG00000166311	11	-	0.1
SUMF1	ENSG00000144455	3	-	0.1
TPP1	ENSG00000166340	11	-	0.1
