# Supplementary material for: Genetic assessment of pathogenic germline alterations in lysosomal genes among Asian patients with pancreatic ductal adenocarcinoma
Source: J Transl Med. 2023 Oct 17;21:730. doi: 10.1186/s12967-023-04549-x (PMC10580633; doi:10.1186/s12967-023-04549-x)
Supplement: Supplementary file 5 — Additional file 5: Table S2. List of antibodies and drugs used in the study [file 12967_2023_4549_MOESM5_ESM.xlsx]

## Sheet: Sheet1
Table S2. List of antibodies and drugs used in the study
Antibody	Company (Catalog#)	Dilution
Anti-ki67	Abcam (ab15580)	1:200
Anti-LAMP1	Santa Cruz (sc-1992)	1:200
Anti-mTOR	Cell Signaling (#2972)	1:1000
Anti-phospho-mTOR	Cell Signaling (#2974)	1:1000
Anti-rictor	Cell Signaling (#2114)	1:1000
Anti-LC3B	Cell Siganling (#2775)	1:1000
Anti-LC3B	Sigma-Aldrich (L7543)	1:1000
Anti-Ubiquitin	Cell Signaling (#3933)	1:1000
Anti- SQTM1/p62	Abcam (ab56416)	1:1000
Anti-beta actin	Abcam (ab8226)	1:1000
Anti-beta actin	Santa Cruz (sc-47778)	1:1000
Anti-rabbit IgG, HRP-linked Antibody	Cell Siganling (#7074)	1:5000
Anti-mouse IgG, HRP-linked Antibody	Cell Siganling (#7076)	1:5000
Fluor 647 conjugated Goat anti-Rabbit	Abcam (ab150083)	1:200
FITC conjugated Rabbit anti-Rat	Abcam (ab6730)	1:200
Drug	Company (Catalog#)
Chloroquine	Sigma-Aldrich (C6628)
MG132	Enzo (BML-PI102)
Gemcitabine-HCl	Selleckchem (S1149)
Abraxane (nab-paclitaxel)	Selleckchem (E1068)
Irinotecan hydrochloride	Selleckchem (S5026)
Olaparib	Selleckchem (S1060)
