# Supplementary material for: Genetic assessment of pathogenic germline alterations in lysosomal genes among Asian patients with pancreatic ductal adenocarcinoma
Source: J Transl Med. 2023 Oct 17;21:730. doi: 10.1186/s12967-023-04549-x (PMC10580633; doi:10.1186/s12967-023-04549-x)
Supplement: Supplementary file 6 — Additional file 6: Table S3. Pathogenic variants identified in the Korean PDAC and normal control. [file 12967_2023_4549_MOESM6_ESM.xlsx]

## Sheet: Sheet1
Table S3. Pathogenic variants identified in the Korean PDAC and Normal control
Chromosome	Position	Reference Sequence	Alternative Sequence	Gene Symbol	gnomAD_AF	gnomAD_AF_EAS	SNP ID	Ensembl Transcript ID	ClinVar	ClinVar_ref	Function	Protein change
22	51065136	C	T	ARSA	1.195e-05	5.439e-05	rs199476366	ENST00000216124	Pathogenic/Likely_pathogenic	Metachromatic_leukodystrophy|not_provided	missense_variant	p.Arg246His
22	51065757	C	T	ARSA	1.532e-05	6.801e-05	rs74315455	ENST00000216124	Pathogenic/Likely_pathogenic	.	missense_variant	p.Gly101Asp
17	78082617	T	A	GAA	2.844e-05	0.0004	rs747610090	ENST00000302262	Likely_pathogenic	Glycogen_storage_disease|Glycogen_storage_disease,_type_II	missense_variant	p.Met439Lys
17	78086479	C	G	GAA	NA	NA	NA	ENST00000302262	Likely_pathogenic	Glycogen_storage_disease,_type_II	missense_variant	p.Ser619Arg
17	78078931	G	T	GAA	NA	NA	NA	ENST00000302262	Likely_pathogenic	Glycogen_storage_disease,_type_II	synonymous_variant	p.Thr182Thr
17	78079575	G	T	GAA	NA	NA	NA	ENST00000302262	NA	NA	stop_gained	p.Glu192X
14	88454867	C	T	GALC	NA	NA	NA	ENST00000261304	Likely_pathogenic	.	missense_variant	p.Ala66Thr
14	88401093	C	T	GALC	0.0002	0.0005	rs200607029	ENST00000261304	Likely_pathogenic	Galactosylceramide_beta-galactosidase_deficiency	missense_variant	p.Val681Met
14	88406259	A	G	GALC	0.0007	0.0085	rs138577661	ENST00000261304	Pathogenic/Likely_pathogenic	Galactosylceramide_beta-galactosidase_deficiency	missense_variant	p.Leu634Ser
3	33058311	G	A	GLB1	1.603e-05	5.562e-05	rs72555359	ENST00000307363	Pathogenic	Mucopolysaccharidosis,_MPS-IV-B|Infantile_GM1_gangliosidosis|GM1_gangliosidosis_type_2|Gangliosidosis_GM1_type_3	stop_gained	p.Arg457Ter
12	102154949	G	A	GNPTAB	3.978e-06	5.437e-05	rs281865009	ENST00000299314	Pathogenic	Mucolipidosis|Pseudo-Hurler_polydystrophy|I_cell_disease	stop_gained	p.Arg1031Ter
12	102164207	G	A	GNPTAB	1.193e-05	0.0001	rs200646278	ENST00000299314	Pathogenic	Mucolipidosis|Pseudo-Hurler_polydystrophy|I_cell_disease	stop_gained	p.Arg364Ter
12	102224453	T	A	GNPTAB	4.125e-06	5.582e-05	NA	ENST00000299314	NA	NA	start_lost	p.Met1?
16	1412062	CCAA	C	GNPTG	9.294e-05	0	rs193302849	ENST00000204679	Likely_pathogenic	.	inframe_deletion	p.Asn116del
7	65439577	G	GC	GUSB	NA	NA	NA	ENST00000304895	NA	NA	frameshift_variant	p.Gln248fs
15	72640414	G	A	HEXA	NA	NA	NA	ENST00000268097	NA	NA	stop_gained	p.Gln350X
5	74014629	C	T	HEXB	0.0006	0.001	rs28942073	ENST00000261416	Pathogenic/Likely_pathogenic	Sandhoff_disease|Sandhoff_disease,_adult_type|Sandhoff_disease,_juvenile_type|not_provided	missense_variant	p.Pro417Leu
8	43028883	C	T	HGSNAT	2.835e-05	0.0002	rs121908282	ENST00000379644	Likely_pathogenic	Retinal_dystrophy|Mucopolysaccharidosis,_MPS-III-C|Retinitis_pigmentosa_73|not_provided	missense_variant	p.Pro283Leu
3	50339902	C	T	HYAL1	NA	NA	NA	ENST00000266031	NA	NA	stop_gained	p.Trp162X
3	50339936	G	C	HYAL1	NA	NA	NA	ENST00000266031	NA	NA	stop_gained	p.Ser151X
3	50340307	GT	G	HYAL1	4.033e-06	5.439e-05	rs781974681	ENST00000266031	NA	NA	frameshift_variant	p.Leu27fs
4	995950	G	A	IDUA	NA	NA	rs794727840	ENST00000247933	Pathogenic	.	splice_donor_variant	p.Pro192Leu
19	12760828	GCTGTACCCAATGGGATGGCAAGGTTGTGAGCCTTGGATAAACCCCTCTGCCCTTGCTTCCACACCCCTCTCCCAGCCTGTGCCACTCAC	G	MAN2B1	NA	NA	NA	ENST00000456935	NA	NA	splice_acceptor_variant;splice_donor_variant	.
19	12766602	G	C	MAN2B1	NA	NA	NA	ENST00000456935	NA	NA	stop_gained	p.Ser579Ter
19	12774571	G	A	MAN2B1	NA	NA	NA	ENST00000456935	NA	NA	stop_gained	p.Gln237X
19	12777513	CAT	C	MAN2B1	6.847e-06	9.37e-05	NA	ENST00000456935	Uncertain_significance	Deficiency_of_alpha-mannosidase	frameshift_variant;start_lost	.
19	7592404	A	C	MCOLN1	NA	NA	NA	ENST00000264079	NA	NA	splice_acceptor_variant	.
17	40693077	G	A	NAGLU	1.193e-05	0	NA	ENST00000225927	Likely_pathogenic	Mucopolysaccharidosis,_MPS-III-B	missense_variant	p.Gly292Arg
17	40695080	G	A	NAGLU	NA	NA	NA	ENST00000225927	NA	NA	stop_gained	.
18	21141366	CCTTATTGA	C	NPC1	NA	NA	NA	ENST00000269228	NA	NA	frameshift_variant	p.Phe194fs
10	73579379	ACTACATAAGAGGGCAGCGGGCTCAACGCTGGCAGGGCCCTCCCAGACCCAAGAGGGGCACCATCCTCTCCCGCACCACACCCAGCGCTCAC	A	PSAP	NA	NA	NA	ENST00000394936	NA	NA	splice_acceptor_variant;splice_donor_variant	.
10	73585650	A	ATATGT	PSAP	NA	NA	NA	ENST00000394936	NA	NA	frameshift_variant	p.Cys241fs
17	78194043	TC	T	SGSH	NA	NA	NA	ENST00000326317	NA	NA	frameshift_variant	p.Arg23fs
17	78187645	C	T	SGSH	1.685e-05	0.0002	rs753472891	ENST00000326317	Likely_pathogenic	Mucopolysaccharidosis,_MPS-III-A	missense_variant	p.Asp235Asn
11	6415800	A	AGGCCCAGAGCCTGT	SMPD1	NA	NA	NA	ENST00000342245	NA	NA	frameshift_variant	p.Glu620fs
3	4458826	G	A	SUMF1	NA	NA	NA	ENST00000272902	NA	NA	stop_gained	p.Gln276Ter
11	6637988	GTT	G	TPP1	NA	NA	NA	ENST00000299427	NA	NA	frameshift_variant	p.Gln263fs
